# Supplementary material for: Hajdu–Cheney Syndrome: A Systematic Review of the Literature
Source: Int J Environ Res Public Health. 2020 Aug 25;17(17):6174. doi: 10.3390/ijerph17176174 (PMC7504254; doi:10.3390/ijerph17176174)
Supplement: Supplementary file 1 [file ijerph-17-06174-s001.zip]

Archive with 1 entries (1 files):
- ijerph-895152-supplementary.docx
